# Supplementary material for: Sex-Related Differences in Patients with Mitral Regurgitation Undergoing Mitral Valve Surgery: A Propensity Score-Matched Study
Source: J Clin Med. 2025 Apr 28;14(9):3054. doi: 10.3390/jcm14093054 (PMC12072450; doi:10.3390/jcm14093054)
Supplement: Supplementary file 1 [file jcm-14-03054-s001.zip]

Archive with 1 entries (1 files):
- jcm-3595071-supplementary.pdf
